# Supplementary material for: Estimation of free-roaming domestic dog population size: Investigation of three methods including an Unmanned Aerial Vehicle (UAV) based approach
Source: PLoS One. 2020 Apr 8;15(4):e0225022. doi: 10.1371/journal.pone.0225022 (PMC7141685; doi:10.1371/journal.pone.0225022)
Supplement: S3 Table — (XLSX) [file pone.0225022.s005.xlsx]

## Sheet: Hoja1
Community	Picture_ID	Date	Time	Dog_ID	Collar	Quadrant	Observations	Revised by	Revision_date
La Romana, Poptún, Petén	DJI_0040	2018-05-23	AM	DJI_0040-1	no	2C		W.H.	2018-09-14
La Romana, Poptún, Petén	DJI_0061	2018-05-23	AM	DJI_0061-1	no	1C	color negro	W.H.	2018-09-14
La Romana, Poptún, Petén	DJI_0130	2018-05-23	AM	DJI_0130-1	no	1B		W.H.	2018-09-14
La Romana, Poptún, Petén	DJI_0072	2018-05-23	PM	DJI_0072-1	no	3B		AR	2018-09-19
La Romana, Poptún, Petén	DJI_0074	2018-05-23	PM	DJI_0074-1	no	2A		AR	2018-09-19
La Romana, Poptún, Petén	DJI_0074	2018-05-23	PM	DJI_0074-2	no	3A		AR	2018-09-19
La Romana, Poptún, Petén	DJI_0074	2018-05-23	PM	DJI_0074-3	no	3A		AR	2018-09-19
La Romana, Poptún, Petén	DJI_0089	2018-05-23	PM	DJI_0089-1	no	1A		AR	2018-09-19
La Romana, Poptún, Petén	DJI_0089	2018-05-23	PM	DJI_0089-2	no	1A		AR	2018-09-19
La Romana, Poptún, Petén	DJI_0106	2018-05-23	PM	DJI_0106-1	no	1B		AR	2018-09-19
La Romana, Poptún, Petén	DJI_0125	2018-05-23	PM	DJI_0125-1	no	1B		AR	2018-09-19
Sabaneta, Poptún, Petén	DJI_0034	2018-05-28	AM	DJI_0034-1	no	2A		RM	2018-09-18
Sabaneta, Poptún, Petén	DJI_0066	2018-05-28	AM	DJI_0066-1	no	1B		RM	2018-09-18
Sabaneta, Poptún, Petén	DJI_0073	2018-05-28	AM	DJI_0073-1	no	2C		RM	2018-09-18
Sabaneta, Poptún, Petén	DJI_0073	2018-05-28	AM	DJI_0073-2	no	2C		RM	2018-09-18
Sabaneta, Poptún, Petén	DJI_0076	2018-05-28	AM	DJI_0076-1	no	2A		RM	2018-09-18
Sabaneta, Poptún, Petén	DJI_0083	2018-05-28	AM	DJI_0083-1	no	1C		RM	2018-09-18
Sabaneta, Poptún, Petén	DJI_0144	2018-05-28	AM	DJI_0144-1	no	3B		RM	2018-09-18
Sabaneta, Poptún, Petén	DJI_0145	2018-05-28	AM	DJI_0145-1	no	3C		RM	2018-09-18
Sabaneta, Poptún, Petén	DJI_0148	2018-05-28	AM	DJI_0148-1	no	3A		RM	2018-09-18
Sabaneta, Poptún, Petén	DJI_0164	2018-05-28	AM	DJI_0164-1	no	2A		RM	2018-09-18
Sabaneta, Poptún, Petén	DJI_0189	2018-05-28	AM	DJI_0189-1	no	1B		RM	2018-09-18
Sabaneta, Poptún, Petén	DJI_0189	2018-05-28	AM	DJI_0189-2	no	1B		RM	2018-09-18
Sabaneta, Poptún, Petén	DJI_0189	2018-05-28	AM	DJI_0189-3	no	1B		RM	2018-09-18
Sabaneta, Poptún, Petén	DJI_0192	2018-05-28	AM	DJI_0192-1	no	2A		RM	2018-09-18
Sabaneta, Poptún, Petén	DJI_0218	2018-05-28	AM	DJI_0218-1	no	3A		RM	2018-09-18
Sabaneta, Poptún, Petén	DJI_0218	2018-05-29	AM	DJI_0218-2	no	3A	reavistamiento de foto 189	RM	2018-09-19
Sabaneta, Poptún, Petén	DJI_0248	2018-05-28	AM	DJI_0248-1	no	3C		RM	2018-09-18
Sabaneta, Poptún, Petén	DJI_0248	2018-05-28	AM	DJI_0248-2	no	3C		RM	2018-09-18
Sabaneta, Poptún, Petén	DJI_0312	2018-05-28	AM	DJI_0312-1	no	3A		RM	2018-09-18
Sabaneta, Poptún, Petén	DJI_0318	2018-05-28	AM	DJI_0318-1	si	2C	collar color rojo	RM	2018-09-18
Sabaneta, Poptún, Petén	DJI_0388	2018-05-28	AM	DJI_0388-1	no	3A		RM	2018-09-18
Sabaneta, Poptún, Petén	DJI_00400	2018-05-28	AM	DJI_0400-1	no	1B		RM	2018-09-18
Sabaneta, Poptún, Petén	DJI_0455	2018-05-28	AM	DJI_0455-5	no	3B		RM	2018-09-18
Sabaneta, Poptún, Petén	DJI_0478	2018-05-28	AM	DJI_0478-1	no	3A		RM	2018-09-18
Sabaneta, Poptún, Petén	DJI_0484	2018-05-28	AM	DJI_0484-1	no	3B		RM	2018-09-18
Sabaneta, Poptún, Petén	DJI_0484	2018-05-28	AM	DJI_0484-2	no	3B		RM	2018-09-18
Sabaneta, Poptún, Petén	DJI_0526	2018-05-28	AM	DJI_0526-1	no	2B		RM	2018-09-18
Sabaneta, Poptún, Petén	DJI_0526	2018-05-28	AM	DJI_0526-2	no	3B		RM	2018-09-18
Sabaneta, Poptún, Petén	DJI_0527	2018-05-28	AM	DJI_0527-1	no	3C		RM	2018-09-18
Sabaneta, Poptún, Petén	DJI_0528	2018-05-28	AM	DJI_0528-1	no	3A		RM	2018-09-18
Sabaneta, Poptún, Petén	DJI_0529	2018-05-28	AM	DJI_0528-1	no	2B		RM	2018-09-17
Sabaneta, Poptún, Petén	DJI_0529	2018-05-28	AM	DJI_0529-2	no	2B		RM	2018-09-18
Sabaneta, Poptún, Petén	DJI_0645	2018-05-28	PM	DJI_0645-1	no	1C	color amarillo	W.H.	2018-09-17
Sabaneta, Poptún, Petén	DJI_0689	2018-05-28	PM	DJI_0689-1	no	2B	negro	W.H.	2018-09-17
Sabaneta, Poptún, Petén	DJI_0227	2018-05-29	AM	DJI_0227-1	no	2B		AR	2018-09-19
Sabaneta, Poptún, Petén	DJI_0229	2018-05-29	AM	DJI_0229-1	no	1A		AR	2018-09-19
Sabaneta, Poptún, Petén	DJI_0230	2018-05-29	AM	DJI_0230-1	no	3B		AR	2018-09-19
Sabaneta, Poptún, Petén	DJI_0230	2018-05-29	AM	DJI_0230-2	no	3B		AR	2018-09-19
Sabaneta, Poptún, Petén	DJI_0272	2018-05-29	AM	DJI_0272-1	no	3B		AR	2018-09-19
Sabaneta, Poptún, Petén	DJI_0278	2018-05-29	AM	DJI_0278-1	no	1C		AR	2018-09-19
Sabaneta, Poptún, Petén	DJI_0286	2018-05-29	AM	DJI_0286-1	no	2A		AR	2018-09-19
Sabaneta, Poptún, Petén	DJI_0286	2018-05-29	AM	DJI_0286-2	no	2A		AR	2018-09-19
Sabaneta, Poptún, Petén	DJI_0288	2018-05-29	AM	DJI_0288-1	no	1A		AR	2018-09-19
Sabaneta, Poptún, Petén	DJI_0306	2018-05-29	AM	DJI_0306-1	no	2A		AR	2018-09-19
Sabaneta, Poptún, Petén	DJI_0315	2018-05-29	AM	DJI_0315-1	no	2C		AR	2018-09-20
Sabaneta, Poptún, Petén	DJI_0319	2018-05-29	AM	DJI_0319-1	no	3A		AR	2018-09-20
Sabaneta, Poptún, Petén	DJI_0319	2018-05-29	AM	DJI_0319-2	no	3B		AR	2018-09-20
Sabaneta, Poptún, Petén	DJI_0319	2018-05-29	AM	DJI_0319-3	no	3B		AR	2018-09-20
Sabaneta, Poptún, Petén	DJI_0326	2018-05-29	AM	DJI_0326-1	no	3A		AR	2018-09-20
Sabaneta, Poptún, Petén	DJI_0328	2018-05-29	AM	DJI_0328-1	no	1B		AR	2018-09-20
Sabaneta, Poptún, Petén	DJI_0347	2018-05-29	AM	DJI_0347-1	no	3A		AR	2018-09-20
Sabaneta, Poptún, Petén	DJI_0353	2018-05-29	AM	DJI_0353-1	no	2C		AR	2018-09-20
Sabaneta, Poptún, Petén	DJI_0353	2018-05-29	AM	DJI_0353-2	no	3C		AR	2018-09-20
Sabaneta, Poptún, Petén	DJI_0361	2018-05-29	AM	DJI_0361-1	no	1A		AR	2018-09-20
Sabaneta, Poptún, Petén	DJI_0364	2018-05-29	AM	DJI_0364-1	no	1B		AR	2018-09-20
Sabaneta, Poptún, Petén	DJI_0371	2018-05-29	AM	DJI_0371-1	no	1C		AR	2018-09-20
Sabaneta, Poptún, Petén	DJI_0386	2018-05-29	AM	DJI_0386-1	no	2A		AR	2018-09-21
Sabaneta, Poptún, Petén	DJI_0386	2018-05-29	AM	DJI_0386-2	no	2B		AR	2018-09-21
Sabaneta, Poptún, Petén	DJI_0386	2018-05-29	AM	DJI_0386-3	no	2B		AR	2018-09-21
Sabaneta, Poptún, Petén	DJI_0417	2018-05-29	AM	DJI_0417-1	no	1A		AR	2018-09-21
Sabaneta, Poptún, Petén	DJI_0436	2018-05-29	AM	DJI_0436-1	no	1B		AR	2018-09-21
Sabaneta, Poptún, Petén	DJI_0445	2018-05-29	AM	DJI_0445-1	no	3B		AR	2018-09-21
Sabaneta, Poptún, Petén	DJI_0457	2018-05-29	AM	DJI_0457-1	no	3A		AR	2018-09-21
Sabaneta, Poptún, Petén	DJI_0485	2018-05-29	AM	DJI_0485-1	no	3A		AR	2018-09-21
Sabaneta, Poptún, Petén	DJI_0488	2018-05-29	AM	DJI_0488-1	no	3B		AR	2018-09-21
Sabaneta, Poptún, Petén	DJI_0501	2018-05-29	AM	DJI_0501-1	no	3C		AR	2018-09-21
Sabaneta, Poptún, Petén	DJI_0525	2018-05-29	AM	DJI_0525-1	no	1A		AR	2018-09-21
Sabaneta, Poptún, Petén	DJI_0525	2018-05-29	AM	DJI_0525-2	no	3A		AR	2018-09-21
Sabaneta, Poptún, Petén	DJI_0017	2018-05-29	PM	DJI_0017-1	no	2A		RM	2018-09-19
Sabaneta, Poptún, Petén	DJI_0018	2018-05-29	PM	DJI_0018-1	no	1C		RM	2018-09-19
Sabaneta, Poptún, Petén	DJI_0026	2018-05-29	PM	DJI_0026-1	no	2A		RM	2018-09-19
Sabaneta, Poptún, Petén	DJI_0029	2018-05-29	PM	DJI_0029-1	no	1B		RM	2018-09-19
Sabaneta, Poptún, Petén	DJI_0029	2018-05-29	PM	DJI_0029-2	no	2B		RM	2018-09-19
Sabaneta, Poptún, Petén	DJI_0056	2018-05-29	PM	DJI_0056-1	no	2A		RM	2018-09-19
Sabaneta, Poptún, Petén	DJI_0056	2018-05-29	PM	DJI_0056-2	no	2A		RM	2018-09-19
Sabaneta, Poptún, Petén	DJI_0062	2018-05-29	PM	DJI_0062-1	no	1B		RM	2018-09-19
Sabaneta, Poptún, Petén	DJI_0065	2018-05-29	PM	DJI_0065-1	no	1A		RM	2018-09-19
Sabaneta, Poptún, Petén	DJI_0065	2018-05-29	PM	DJI_0065-2	no	1A		RM	2018-09-19
Sabaneta, Poptún, Petén	DJI_0075	2018-05-29	PM	DJI_0075-1	no	2C		RM	2018-09-19
Sabaneta, Poptún, Petén	DJI_0075	2018-05-29	PM	DJI_0075-2	no	2C		RM	2018-09-19
Sabaneta, Poptún, Petén	DJI_0093	2018-05-29	PM	DJI_0093-1	no	1C		RM	2018-09-19
Sabaneta, Poptún, Petén	DJI_0095	2018-05-29	PM	DJI_0095-1	no	3B		RM	2018-09-19
Sabaneta, Poptún, Petén	DJI_0097	2018-05-29	PM	DJI_0097	no	2B		RM	2018-09-19
Sabaneta, Poptún, Petén	DJI_0102	2018-05-29	PM	DJI_0102-1	no	2A		RM	2018-09-19
Sabaneta, Poptún, Petén	DJI_0138	2018-05-29	PM	DJI_0138-1	no	3B		RM	2018-09-19
Sabaneta, Poptún, Petén	DJI_0152	2018-05-29	PM	DJI_0152-1	no	1B		RM	2018-09-19
Sabaneta, Poptún, Petén	DJI_0152	2018-05-29	PM	DJI_0152-2	no	1B		RM	2018-09-19
Sabaneta, Poptún, Petén	DJI_0152	2018-05-29	PM	DJI_0152-3	no	1B		RM	2018-09-19
Sabaneta, Poptún, Petén	DJI_0156	2018-05-29	PM	DJI_0156-1	no	2C		RM	2018-09-19
Sabaneta, Poptún, Petén	DJI_0196	2018-05-29	PM	DJI_0196-1	no	1B		RM	2018-09-19
Sabaneta, Poptún, Petén	DJI_0225	2018-05-29	PM	DJI_0225-1	no	1B		RM	2018-09-19
Sabaneta, Poptún, Petén	DJI_0232	2018-05-29	PM	DJI_0232-1	no	3C		RM	2018-09-21
Sabaneta, Poptún, Petén	DJI_0233	2018-05-29	PM	DJI_0233-1	no	3B		RM	2018-09-21
Sabaneta, Poptún, Petén	DJI_0274	2018-05-29	PM	DJI_0270-1	no	2B		RM	2018-09-21
Sabaneta, Poptún, Petén	DJI_0292	2018-05-29	PM	DJI_0292-1	no	1C		RM	2018-09-21
Sabaneta, Poptún, Petén	DJI_0292	2018-05-29	PM	DJI_0292-2	no	2C		RM	2018-09-21
Poptún, Petén	DJI_0042	2018-06-03	AM	DJI_0042-1	no	1A		AR	2018-09-13
Poptún, Petén	DJI_0072	2018-06-03	AM	DJI_0072-1	no	3B		AR	2018-09-13
Poptún, Petén	DJI_0078	2018-06-03	AM	DJI_0078-1	no	2A	el mismo en DJI_0079	AR	2018-09-13
Poptún, Petén	DJI_0082	2018-06-03	AM	DJI_0082-1	no	2A	el mismo en DJI_0083	AR	2018-09-13
Poptún, Petén	DJI_0099	2018-06-03	AM	DJI_0099-1	no	1B		AR	2018-09-13
Poptún, Petén	DJI_0131	2018-06-03	AM	DJI_0131-1	no	3A		AR	2018-09-13
Poptún, Petén	DJI_0190	2018-06-03	AM	DJI_0190-1	no	2B		AR	2018-09-13
Poptún, Petén	DJI_0194	2018-06-03	AM	DJI_0194-1	no	1C		AR	2018-09-13
Poptún, Petén	DJI_0209	2018-06-03	AM	DJI_0209-1	no	2B		AR	2018-09-13
Poptún, Petén	DJI_0220	2018-06-03	AM	DJI_0220-1	no	1C		AR	2018-09-13
Poptún, Petén	DJI_0240	2018-06-03	AM	DJI_0240-1	no	2B		AR	2018-09-13
Poptún, Petén	DJI_0242	2018-06-03	AM	DJI_0242-1	no	2A		AR	2018-09-13
Poptún, Petén	DJI_0245	2018-06-03	AM	DJI_0245-1	no	2A		AR	2018-09-13
Poptún, Petén	DJI_0256	2018-06-03	AM	DJI_0256-1	no	3C		AR	2018-09-13
Poptún, Petén	DJI_0268	2018-06-03	AM	DJI_0268-1	no	3B		AR	2018-09-13
Poptún, Petén	DJI_0282	2018-06-03	AM	DJI_0282-1	no	2A		AR	2018-09-13
Poptún, Petén	DJI_0290	2018-06-03	AM	DJI_0290-1	no	1A		AR	2018-09-13
Poptún, Petén	DJI_0294	2018-06-03	AM	DJI_0294-1	no	1A		AR	2018-09-18
Poptún, Petén	DJI_0294	2018-06-03	AM	DJI_0294-2	no	2B		AR	2018-09-18
Poptún, Petén	DJI_0297	2018-06-03	AM	DJI_0297-1	no	1B		AR	2018-09-18
Poptún, Petén	DJI_0297	2018-06-03	AM	DJI_0297-2	no	1B		AR	2018-09-18
Poptún, Petén	DJI_0310	2018-06-03	AM	DJI_0310-1	no	1B		AR	2018-09-18
Poptún, Petén	DJI_0318	2018-06-03	AM	DJI_0318-1	no	3B		AR	2018-09-18
Poptún, Petén	DJI_0332	2018-06-03	AM	DJI_0332-1	no	3A		AR	2018-09-18
Poptún, Petén	DJI_0335	2018-06-03	AM	DJI_0335-1	no	3C		AR	2018-09-18
Poptún, Petén	DJI_0339	2018-06-03	AM	DJI_0339-1	no	3B		AR	2018-09-18
Poptún, Petén	DJI_0340	2018-06-03	AM	DJI_0340-1	no	3B		AR	2018-09-18
Poptún, Petén	DJI_0343	2018-06-03	AM	DJI_0343-1	no	1B		AR	2018-09-18
Poptún, Petén	DJI_0351	2018-06-03	AM	DJI_0351-1	no	2A		AR	2018-09-18
Poptún, Petén	DJI_0354	2018-06-03	AM	DJI_0354-1	no	1C		AR	2018-09-18
Poptún, Petén	DJI_0354	2018-06-03	AM	DJI_0354-1	no	1C		AR	2018-09-18
Poptún, Petén	DJI_0355	2018-06-03	AM	DJI_0355-1	no	2B		AR	2018-09-18
Poptún, Petén	DJI_0356	2018-06-03	AM	DJI_0356-1	no	3B		AR	2018-09-18
Poptún, Petén	DJI_0505	2018-06-03	PM	DJI_0505-1	si	2A	collar blanco con apariencia de vista del chip	RM	2018-09-13
Poptún, Petén	DJI_0509	2018-06-03	PM	DJI_0509-1	no	Entre 2A y 2B		RM	2018-09-13
Poptún, Petén	DJI_0513	2018-06-03	PM	DJI_0513-1	no	2C		RM	2018-09-13
Poptún, Petén	DJI_0537	2018-06-03	PM	DJI_0536-1	no	3B		RM	2018-09-13
Poptún, Petén	DJI_0547	2018-06-03	PM	DJI_0547-1	no	3C		RM	2018-09-13
Poptún, Petén	DJI_0558	2018-06-03	PM	DJI_0558-1	no	1A		RM	2018-09-13
Poptún, Petén	DJI_0593	2018-06-03	PM	DJI_0593-1	si	3B	collar blanco con apariencia de vista del chip	RM	2018-09-14
Poptún, Petén	DJI_0618	2018-06-03	PM	DJI_0618-1	no	3B		RM	2018-09-14
Poptún, Petén	DJI_0647	2018-06-03	PM	DJI_0647-1	no	2A		RM	2018-09-14
Poptún, Petén	DJI_0678	2018-06-03	PM	DJI_0678-1	no	2B		RM	2018-09-17
Poptún, Petén	DJI_0769	2018-06-03	PM	DJI_0769-1	no	2A		RM	2018-09-17
Poptún, Petén	DJI_0786	2018-06-03	PM	DJI_0786-1	no	1C		RM	2018-09-17
Poptún, Petén	DJI_0901	2018-06-03	PM	DJI_0901-1	no	2A		RM	2018-09-17
Poptún, Petén	DJI_0013	2018-06-04	PM	DJI_0013-1	no	3B	color blanco y negro. Tambien se observa DJI_0061	W.H.	2018-09-12
Poptún, Petén	DJI_0017	2018-06-04	PM	DJI_0017-1	no	1A		W.H.	2018-09-12
Poptún, Petén	DJI_0029	2018-06-04	PM	DJI_0029-1	no	1A	color negro	W.H.	2018-09-13
Poptún, Petén	DJI_0057	2018-06-04	PM	DJI_0057-1	no	2C	color negro	W.H.	2018-09-13
Poptún, Petén	DJI_0064	2018-06-04	PM	DJI_0064-1	no	3A	color negro	W.H.	2018-09-13
Poptún, Petén	DJI_0065	2018-06-04	PM	DJI_0065-1	no	2A	color blanco y negro	W.H.	2018-09-13
Poptún, Petén	DJI_0162	2018-06-04	PM	DJI_0162-1	no	2B	color negro	W.H.	2018-09-14
Poptún, Petén	DJI_0170	2018-06-04	PM	DJI_0170-2	no	3B	color negro	W.H.	2018-09-14
Poptún, Petén	DJI_0200	2018-06-04	PM	DJI_0200-1	no	2B	color café	W.H.	2018-09-14
Poptún, Petén	DJI_0227	2018-06-04	PM	DJI_0227-1	no	3B	colo blanco y café	W.H.	2018-09-14
Poptún, Petén	DJI_0229	2018-06-04	PM	DJI_0229-1	no	3C	color café	W.H.	2018-09-14
Poptún, Petén	DJI_0269	2018-06-04	PM	DJI_0269-1	no	1B	color blanco y negro	W.H.	2018-09-14
Poptún, Petén	DJI_0275	2018-06-04	PM	DJI_0275-1	no	1A	color café	W.H.	2018-09-14
Poptún, Petén	DJI_0299	2018-06-04	PM	DJI_0299-1	no	3B	color café	W.H.	2018-09-14
Poptún, Petén	DJI_0299	2018-06-04	PM	DJI_0299-2	no	3B	color café	W.H.	2018-09-14
Poptún, Petén	DJI_0307	2018-06-04	PM	DJI_0307-1	no	2B	color Blanco y negro	W.H.	2018-09-14
Poptún, Petén	DJI_0309	2018-06-04	PM	DJI_0309-1	no	1B	color negro y café	W.H.	2018-09-14
Poptún, Petén	DJI_0315	2018-06-04	PM	DJI_0315-1	no	2B	color negro y café	W.H.	2018-09-14
Poptún, Petén	DJI_0315	2018-06-04	PM	DJI_0315-2	no	2B	color amarillo y blanco	W.H.	2018-09-14
Poptún, Petén	DJI_0318	2018-06-04	PM	DJI_0318-1	no	2B	color blanco y amarillo	W.H.	2018-09-14
Poptún, Petén	DJI_0330	2018-06-04	PM	DJI_0330-1	no	1C	color café	W.H.	2018-09-14
Poptún, Petén	DJI_0360	2018-06-04	PM	DJI_0360-1	no	1C	color blanco y negro	W.H.	2018-09-14
Poptún, Petén	DJI_0370	2018-06-04	PM	DJI_0370-1	no	3A	color café	W.H.	2018-09-14
Poptún, Petén	DJI_0406	2018-06-04	PM	DJI_0406-1	no	3A	color café. Tambien se observa en DJI_407	W.H.	2018-09-14
Poptún, Petén	DJI_0421	2018-06-04	PM	DJI_0421-1	no	1C		W.H.	2018-09-14

## Sheet: Hoja2
ID_Foto:	Identificación de la foto
Comunidad:	Lugar donde fue tomada la foto
Fecha:	día/mes/año cuando fue tomada la foto
Hora:	AM o PM
ID_Foto:	Identificación de la foto
ID_Perro:	identificacion del perro
Collar:	Si observado / No observado
Iden_cuadrante:	1A o 2A dondé fue observado el perro
Foto: Identificación Cudrante
	1	2	3
A
B
C
Observaciones:	color del perro u otra caracteristica
Fecha_revisión:	Fecha que se revisó la foto
Revisado_por:	Persona (s) que revisó a foto
