# Supplementary material for: Estimation of free-roaming domestic dog population size: Investigation of three methods including an Unmanned Aerial Vehicle (UAV) based approach
Source: PLoS One. 2020 Apr 8;15(4):e0225022. doi: 10.1371/journal.pone.0225022 (PMC7141685; doi:10.1371/journal.pone.0225022)
Supplement: S4 Table — (CSV) [file pone.0225022.s006.csv]

id_survey	study_area	freeroam	time_freeroam	dog_category_village	dog_category_village/owneddog	dog_category_village/ownerlessdog	dog_category_village/communitydog	dog_category_village/other	num_owneddog	num_communitydog	num_ownerlessdog
1	romana	yes	always	ownerlessdog	0	1	0	0			2
2	romana	yes	always	ownerlessdog	0	1	0	0			2
3	romana	yes	always	ownerlessdog	0	1	0	0			3
4	romana	yes	always	ownerlessdog	0	1	0	0			3
5	romana	yes	always	other	0	0	0	1
6	romana	yes	always	ownerlessdog	0	1	0	0			5
7	romana	yes	always	ownerlessdog	0	1	0	0			5
8	romana	yes	always	ownerlessdog	0	1	0	0			2
9	romana	yes	always	ownerlessdog	0	1	0	0			2
10	romana	yes	always	ownerlessdog	0	1	0	0			4
11	romana	yes	always	ownerlessdog	0	1	0	0			3
12	romana	yes	always	ownerlessdog	0	1	0	0			2
13	romana	yes	always	communitydog	0	0	1	0		2
14	romana	yes	always	ownerlessdog	0	1	0	0			3
15	romana	yes	always	other	0	0	0	1
16	romana	yes	always	owneddog	1	0	0	0	4
17	romana	yes	always	ownerlessdog	0	1	0	0			3
18	romana	yes	always	ownerlessdog	0	1	0	0			3
19	romana	yes	always	ownerlessdog	0	1	0	0			2
20	romana	yes	always	communitydog	0	0	1	0		6
21	romana	yes	always	ownerlessdog	0	1	0	0			4
22	romana	yes	always	ownerlessdog	0	1	0	0			1
23	romana	yes	always	other	0	0	0	1
26	romana	yes	always	owneddog	1	0	0	0	40
27	romana	yes	always	owneddog	1	0	0	0	100
28	romana	no	donotknow	owneddog	1	0	0	0	100
29	romana	no		owneddog	1	0	0	0	100
30	romana	no		owneddog	1	0	0	0	100
31	romana	no		owneddog	1	0	0	0	100
32	romana	yes	always	ownerlessdog	0	1	0	0			4
33	romana	yes	always	ownerlessdog	0	1	0	0			4
34	romana	yes	always	communitydog	0	0	1	0		50
35	romana	yes	always	communitydog	0	0	1	0		50
36	romana	no	always	communitydog	0	0	1	0		50
37	romana	yes	always	communitydog	0	0	1	0		50
38	romana	yes	always	owneddog	1	0	0	0	100
39	romana			owneddog	1	0	0	0	75
40	romana			owneddog	1	0	0	0	75
41	romana	yes	always	owneddog	1	0	0	0	75
42	romana	no	always	owneddog	1	0	0	0	50
43	romana	yes	always	owneddog ownerlessdog	1	1	0	0	40		4
44	romana	yes	day_only	owneddog ownerlessdog	1	1	0	0	40		4
45	romana	yes	always	owneddog communitydog	1	0	1	0	50	20
46	romana	yes	always	owneddog communitydog	1	0	1	0	200	6
47	romana	yes	always	owneddog communitydog	1	0	1	0	200	6
48	romana	yes	always	owneddog communitydog	1	0	1	0	200	6
49	romana	yes	always	owneddog	1	0	0	0	80
50	romana	yes	always	owneddog	1	0	0	0	80
51	romana	yes	day_only	owneddog	1	0	0	0	80
52	romana	yes	always	owneddog	1	0	0	0	80
53	romana	yes	always	owneddog	1	0	0	0	80
54	romana	yes	always	owneddog	1	0	0	0	60
55	romana	yes	always	owneddog communitydog	1	0	1	0	100	20
56	romana	yes	always	owneddog	1	0	0	0	300
57	romana	yes	always	owneddog	1	0	0	0	300
58	romana	yes	always	owneddog	1	0	0	0	50
59	romana	yes	always	owneddog	1	0	0	0	50
60	romana	no		owneddog	1	0	0	0	50
61	romana	yes	always	owneddog ownerlessdog	1	1	0	0	51		3
62	romana	yes	few_hours
63	romana	yes	always
64	romana	yes	few_hours
65	sabaneta	yes	few_hours	owneddog ownerlessdog	1	1	0	0	100		10
66	sabaneta	no		owneddog ownerlessdog	1	1	0	0	200		0
67	sabaneta	no		owneddog ownerlessdog	1	1	0	0	200		20
68	sabaneta	no	always	owneddog ownerlessdog	1	1	0	0	150		25
69	sabaneta	yes	always	owneddog ownerlessdog	1	1	0	0	100		20
70	sabaneta	yes	always	owneddog ownerlessdog	1	1	0	0	25		4
71	sabaneta	yes	always	owneddog ownerlessdog	1	1	0	0	200		30
72	sabaneta	yes	always	owneddog ownerlessdog	1	1	0	0	50		100
73	sabaneta	yes	few_hours	owneddog	1	0	0	0	45
74	sabaneta	yes	few_hours	owneddog	1	0	0	0	45
75	sabaneta	yes	always	owneddog	1	0	0	0	300
76	sabaneta	yes	always	ownerlessdog	0	1	0	0			2
77	sabaneta	yes	always	owneddog	1	0	0	0	100
78	sabaneta	yes	always	owneddog	1	0	0	0	200
79	sabaneta	yes	always	owneddog	1	0	0	0	150
80	sabaneta	yes	always	owneddog	1	0	0	0	300
81	sabaneta	yes	always	owneddog	1	0	0	0	200
82	sabaneta	yes	always	owneddog	1	0	0	0	200
83	sabaneta	yes	always	owneddog	1	0	0	0	150
84	sabaneta	yes	always	ownerlessdog	0	1	0	0			250
85	sabaneta	yes	always	owneddog	1	0	0	0	300
86	sabaneta	yes	always	communitydog	0	0	1	0		20
87	sabaneta	yes	always	communitydog	0	0	1	0		50
88	sabaneta	yes	always	owneddog	1	0	0	0	200
89	sabaneta	yes	always	owneddog	1	0	0	0	250
90	sabaneta	yes	always	owneddog	1	0	0	0	250
91	sabaneta	yes	always	owneddog	1	0	0	0	250
92	sabaneta	yes	always	owneddog	1	0	0	0	200
93	sabaneta	yes
94	sabaneta	yes	always	ownerlessdog	0	1	0	0			10
95	sabaneta	yes	always	owneddog	1	0	0	0	200
96	sabaneta	yes	always	owneddog	1	0	0	0	50
97	sabaneta	yes	always	owneddog	1	0	0	0	50
98	sabaneta	yes	always	ownerlessdog	0	1	0	0			50
99	sabaneta	yes	always	owneddog	1	0	0	0	200
100	sabaneta	yes	always	owneddog	1	0	0	0	85
101	sabaneta	yes	always	owneddog	1	0	0	0	200
102	sabaneta	yes	always	owneddog	1	0	0	0	200
103	sabaneta	yes	always	owneddog	1	0	0	0	200
104	sabaneta	yes	always	owneddog	1	0	0	0	200
105	sabaneta	yes	always	owneddog	1	0	0	0	200
106	sabaneta	yes	always	owneddog	1	0	0	0	200
107	sabaneta	yes	always	owneddog	1	0	0	0	200
108	sabaneta	yes	always	owneddog	1	0	0	0	300
109	sabaneta	yes	always	owneddog	1	0	0	0	300
110	sabaneta	yes	always	owneddog	1	0	0	0	300
111	sabaneta	yes	always	owneddog ownerlessdog	1	1	0	0	100		6
112	sabaneta	yes	always	owneddog	1	0	0	0	100
113	sabaneta	yes	always	owneddog ownerlessdog	1	1	0	0	200		3
114	sabaneta	no	donotknow	owneddog	1	0	0	0	200
115	sabaneta	yes	always	owneddog	1	0	0	0	100
116	sabaneta	yes	always	owneddog	1	0	0	0	1000
117	sabaneta	yes	always	owneddog	1	0	0	0	200
118	sabaneta	yes	always	owneddog	1	0	0	0	200
119	sabaneta	yes	always	owneddog ownerlessdog	1	1	0	0	300		150
120	sabaneta	yes	always	owneddog ownerlessdog	1	1	0	0	300		150
121	sabaneta	no		owneddog ownerlessdog	1	1	0	0	50		12
122	sabaneta	yes	always	owneddog ownerlessdog	1	1	0	0	50		12
123	sabaneta	no	donotknow	owneddog	1	0	0	0	150
124	sabaneta	no	donotknow	owneddog	1	0	0	0	150
125	sabaneta	no		owneddog	1	0	0	0	200
126	sabaneta	yes	always	owneddog	1	0	0	0	300
127	sabaneta	yes	always	owneddog	1	0	0	0	0
128	sabaneta	yes	always	owneddog	1	0	0	0	0
129	sabaneta	yes	always	owneddog	1	0	0	0	100
130	sabaneta	yes	always	owneddog	1	0	0	0	100
131	sabaneta	no	donotknow	owneddog	1	0	0	0	125
132	sabaneta	yes	always	owneddog	1	0	0	0	100
133	sabaneta	yes	few_hours	owneddog ownerlessdog	1	1	0	0	600		50
134	sabaneta	yes	always	owneddog	1	0	0	0	150
135	sabaneta	no		owneddog	1	0	0	0	150
136	sabaneta	yes	few_hours	owneddog ownerlessdog	1	1	0	0	50		50
137	sabaneta	yes	always	owneddog communitydog	1	0	1	0	100	100
138	sabaneta	yes	always	owneddog ownerlessdog communitydog	1	1	1	0	50	200	5
139	sabaneta	yes	always	owneddog ownerlessdog	1	1	0	0	100		10
140	sabaneta	yes	always	owneddog	1	0	0	0	200
141	sabaneta	yes	always	owneddog	1	0	0	0	200
142	sabaneta	yes	always	owneddog	1	0	0	0	200
143	sabaneta	yes	always	owneddog	1	0	0	0	200
144	sabaneta	yes	always	owneddog	1	0	0	0	1000
145	sabaneta	no		owneddog	1	0	0	0	500
146	sabaneta	yes	always	owneddog	1	0	0	0	500
147	sabaneta	yes	few_hours	owneddog	1	0	0	0	400
148	sabaneta	yes	always	owneddog	1	0	0	0	400
149	sabaneta	yes	always	owneddog	1	0	0	0	200
150	sabaneta	yes	always	owneddog	1	0	0	0	200
151	sabaneta	yes	always	owneddog ownerlessdog	1	1	0	0	300		50
152	sabaneta	no		owneddog ownerlessdog	1	1	0	0	500		30
153	sabaneta	no		owneddog ownerlessdog	1	1	0	0	500		30
154	sabaneta	yes	few_hours	owneddog ownerlessdog	1	1	0	0	2000		0
155	sabaneta	yes	few_hours	owneddog ownerlessdog	1	1	0	0	2000		0
156	sabaneta	yes	few_hours	owneddog	1	0	0	0	150
157	sabaneta	yes	always	owneddog	1	0	0	0	200
158	sabaneta	yes	always	owneddog	1	0	0	0	300
159	sabaneta	yes	always	owneddog	1	0	0	0	300
160	sabaneta	yes	always	owneddog	1	0	0	0	1000
161	sabaneta	yes	always	owneddog	1	0	0	0	1000
162	sabaneta	yes	few_hours	owneddog	1	0	0	0	150
163	sabaneta	yes	always	owneddog	1	0	0	0	500
164	sabaneta	yes	few_hours	owneddog	1	0	0	0	1000
165	sabaneta	yes	few_hours	owneddog	1	0	0	0	500
166	sabaneta	yes	few_hours	owneddog	1	0	0	0	500
167	sabaneta	yes	always	owneddog	1	0	0	0	800
168	sabaneta	yes	always	owneddog	1	0	0	0	800
176	sabaneta	yes	always	owneddog	1	0	0	0	200
177	sabaneta	yes	always	owneddog	1	0	0	0	200
178	sabaneta	yes	always	owneddog	1	0	0	0	150
179	sabaneta	yes	always	ownerlessdog	0	1	0	0			150
180	sabaneta	yes	always	owneddog	1	0	0	0	100
181	sabaneta	yes	always	owneddog	1	0	0	0	80
182	sabaneta	yes	always	owneddog	1	0	0	0	100
183	sabaneta	yes	always	owneddog	1	0	0	0	200
184	sabaneta	yes	always	owneddog	1	0	0	0	150
185	sabaneta	yes	always	owneddog	1	0	0	0	150
186	sabaneta	yes	always	owneddog	1	0	0	0	150
187	sabaneta	yes	always	owneddog	1	0	0	0	150
188	sabaneta	yes	always	owneddog	1	0	0	0	150
189	sabaneta	yes	always	owneddog	1	0	0	0	150
190	sabaneta	yes	always	owneddog	1	0	0	0	200
191	sabaneta	yes	always	ownerlessdog	0	1	0	0			50
192	sabaneta	yes	always	owneddog	1	0	0	0	150
193	sabaneta	yes	always	owneddog	1	0	0	0	200
194	sabaneta	yes	always	owneddog	1	0	0	0	150
195	sabaneta	yes	always	owneddog	1	0	0	0	150
196	sabaneta	yes	always	ownerlessdog	0	1	0	0			2
201	poptun	no	donotknow	owneddog ownerlessdog	1	1	0	0	200		50
202	poptun	yes	always	owneddog	1	0	0	0	1500
203	poptun	yes	night_only	owneddog	1	0	0	0	12
204	poptun	yes	always	owneddog	1	0	0	0	100
205	poptun	yes	always	owneddog	1	0	0	0	100
206	poptun	no	donotknow	owneddog ownerlessdog	1	1	0	0	150		8
207	poptun	yes		owneddog ownerlessdog	1	1	0	0	150		8
208	poptun	yes	always	owneddog ownerlessdog	1	1	0	0	100		200
209	poptun	yes	always	owneddog	1	0	0	0	20
210	poptun	yes	always	owneddog	1	0	0	0	50
211	poptun	yes	few_hours	owneddog	1	0	0	0	50
212	poptun	yes	few_hours	owneddog	1	0	0	0	60
213	poptun	no		owneddog	1	0	0	0	10
214	poptun	no		owneddog	1	0	0	0	10
215	poptun	no		owneddog	1	0	0	0	10
216	poptun	yes	always	owneddog ownerlessdog	1	1	0	0	10		1
217	poptun	no		owneddog	1	0	0	0	100
218	poptun	yes	always	owneddog ownerlessdog	1	1	0	0
219	poptun	yes	always	owneddog ownerlessdog	1	1	0	0	12		18
220	poptun	yes	always	owneddog ownerlessdog	1	1	0	0	12		18
221	poptun	yes	always	owneddog ownerlessdog	1	1	0	0	180		5
222	poptun	yes	night_only	owneddog	1	0	0	0	200
223	poptun	yes	always	owneddog	1	0	0	0	300
224	poptun	yes	always	owneddog	1	0	0	0	200
225	poptun	yes	always	owneddog	1	0	0	0	200
226	poptun	yes	always	owneddog ownerlessdog	1	1	0	0	150		15
227	poptun	no		owneddog ownerlessdog	1	1	0	0	15		30
228	poptun	no		owneddog ownerlessdog	1	1	0	0	15		30
229	poptun	yes	always	owneddog ownerlessdog	1	1	0	0	40		40
230	poptun	yes	always	owneddog ownerlessdog	1	1	0	0	40		40
231	poptun	yes	always	owneddog ownerlessdog	1	1	0	0	500		15
232	poptun	yes	always	owneddog ownerlessdog	1	1	0	0	500		15
233	poptun	yes	always	owneddog ownerlessdog	1	1	0	0	500		15
234	poptun	yes	always	owneddog ownerlessdog	1	1	0	0	500		15
235	poptun	yes	always	owneddog	1	0	0	0	150
236	poptun	yes	always	owneddog	1	0	0	0	150
237	poptun	yes	always	owneddog	1	0	0	0	200
238	poptun	yes	few_hours	owneddog ownerlessdog	1	1	0	0	12		30
239	poptun	yes	always	owneddog ownerlessdog	1	1	0	0	100000		500000
240	poptun	no	few_hours	owneddog ownerlessdog	1	1	0	0	100000		500000
241	poptun	yes	always	owneddog ownerlessdog	1	1	0	0	20		5
242	poptun	yes	always	owneddog ownerlessdog	1	1	0	0	15		50
243	poptun	yes	always	owneddog ownerlessdog	1	1	0	0	15		50
244	poptun	no	few_hours	owneddog ownerlessdog	1	1	0	0	120		25
245	poptun	yes	few_hours	owneddog ownerlessdog	1	1	0	0	200		50
246	poptun	yes	few_hours	owneddog ownerlessdog	1	1	0	0	100000		500
247	poptun	yes	few_hours	owneddog ownerlessdog	1	1	0	0	100000		500
248	poptun	yes	always	owneddog	1	0	0	0	15
249	poptun	yes	always	owneddog	1	0	0	0	15
250	poptun	yes	always	owneddog	1	0	0	0	25
251	poptun	yes	always	owneddog ownerlessdog	1	1	0	0	500		100
252	poptun	yes	always	owneddog ownerlessdog	1	1	0	0	500		100
253	poptun
254	poptun	yes	few_hours	owneddog ownerlessdog	1	1	0	0	600		50
255	poptun	no		owneddog ownerlessdog	1	1	0	0	600		50
256	poptun	yes	night_only	owneddog ownerlessdog	1	1	0	0	1100		200
257	poptun	yes	always	owneddog ownerlessdog	1	1	0	0	700		100
258	poptun	yes	always	owneddog ownerlessdog	1	1	0	0	700		100
259	poptun	yes	always	owneddog ownerlessdog	1	1	0	0	200		10
260	poptun	yes	always	owneddog ownerlessdog	1	1	0	0	200		10
261	poptun	yes	few_hours	owneddog	1	0	0	0	100
262	poptun	yes	few_hours	owneddog ownerlessdog	1	1	0	0	100		7
263	poptun	yes	always	owneddog	1	0	0	0	300
264	poptun	yes	always	owneddog	1	0	0	0	500
265	poptun	yes	day_only	owneddog ownerlessdog	1	1	0	0	500		0
266	poptun		day_only	owneddog ownerlessdog	1	1	0	0	500		0
267	poptun	yes	few_hours	owneddog	1	0	0	0	250
268	poptun	yes	night_only	owneddog	1	0	0	0	1000
269	poptun	yes	always	owneddog	1	0	0	0	250
270	poptun	yes	always	owneddog	1	0	0	0	250
271	poptun	yes	always	owneddog	1	0	0	0	250
272	poptun	yes	few_hours	ownerlessdog	0	1	0	0			125
273	poptun	yes	day_only	ownerlessdog	0	1	0	0			125
274	poptun	yes	few_hours	owneddog	1	0	0	0	800
276	poptun	yes	few_hours	owneddog ownerlessdog	1	1	0	0	100		8
277	poptun	yes	few_hours	owneddog ownerlessdog	1	1	0	0			20
278	poptun	yes	few_hours	owneddog ownerlessdog	1	1	0	0			20
279	poptun	yes	always	owneddog ownerlessdog	1	1	0	0	500		100
280	poptun	no		owneddog ownerlessdog	1	1	0	0	500		100
281	poptun	yes	night_only	owneddog	1	0	0	0	120
282	poptun	yes	night_only	owneddog	1	0	0	0	120
283	poptun	yes	always	owneddog	1	0	0	0
284	poptun	yes	always	owneddog	1	0	0	0
285	poptun	yes	day_only	owneddog	1	0	0	0	150
286	poptun	yes	always	owneddog	1	0	0	0	150
287	poptun	yes	always	owneddog	1	0	0	0	20
288	poptun	yes	always	owneddog	1	0	0	0	20
289	poptun	no	few_hours	owneddog ownerlessdog	1	1	0	0	50		6
290	poptun	yes	night_only	owneddog	1	0	0	0	120
291	poptun	yes	night_only	owneddog	1	0	0	0	120
292	poptun	yes	always	owneddog	1	0	0	0	120
293	poptun	yes	always	owneddog	1	0	0	0	120
294	poptun	yes	always	owneddog	1	0	0	0	120
295	poptun	yes	always	owneddog	1	0	0	0	120
296	poptun	yes	always	owneddog	1	0	0	0	120
297	poptun	yes	few_hours	owneddog	1	0	0	0	200
298	poptun	yes	few_hours	owneddog	1	0	0	0	7
299	poptun	yes	few_hours	owneddog	1	0	0	0	7
300	poptun	yes	always	owneddog	1	0	0	0	200
301	poptun	yes	always	owneddog	1	0	0	0	200
302	poptun	yes	always	owneddog	1	0	0	0	200
303	poptun	yes	always	owneddog	1	0	0	0	20
305	poptun	no		owneddog	1	0	0	0	200
305	poptun	yes	always	owneddog	1	0	0	0	9
306	poptun	yes	always	owneddog ownerlessdog	1	1	0	0	6		15
307	poptun	yes	few_hours	owneddog	1	0	0	0	3000
308	poptun	yes	always	owneddog	1	0	0	0	3000
309	poptun	no		owneddog	1	0	0	0	100
310	poptun	no		owneddog	1	0	0	0	50
311	poptun	yes	always	owneddog	1	0	0	0	50
312	poptun	yes	always	owneddog	1	0	0	0	300
313	poptun	no		owneddog	1	0	0	0	50
314	poptun	yes	always	owneddog	1	0	0	0	50
315	poptun	yes	always	owneddog	1	0	0	0	10
316	poptun	no		owneddog	1	0	0	0	500
317	poptun	yes	always	owneddog	1	0	0	0	500
318	poptun	yes	few_hours	owneddog	1	0	0	0	500
39 or 40	poptun	yes	always
